# Supplementary material for: Access to Dental Care for Children and Young People in Care and Care Leavers: A Global Scoping Review
Source: Dent J (Basel). 2024 Feb 8;12(2):37. doi: 10.3390/dj12020037 (PMC10887801; doi:10.3390/dj12020037)
Supplement: Supplementary file 1 [file dentistry-12-00037-s001.zip]

Archive with 1 entries (1 files):
- dentistry-2569879-supplementary.xlsx
